# Supplementary material for: Genome-Wide Characterization of bHLH Family Genes and Expression Analysis in Response to Osmotic Stress in Betula platyphylla
Source: Plants (Basel). 2023 Oct 25;12(21):3687. doi: 10.3390/plants12213687 (PMC10649471; doi:10.3390/plants12213687)
Supplement: Supplementary file 1 [file plants-12-03687-s001.zip]

Archive with 1 entries (1 files):
- plants-2576463-supplementary.pdf
